# Supplementary material for: Multi-Fused S,N-Heterocyclic Compounds for Targeting α-Synuclein Aggregates
Source: Cells. 2025 Sep 30;14(19):1531. doi: 10.3390/cells14191531 (PMC12523303; doi:10.3390/cells14191531)
Supplement: Supplementary file 1 [file cells-14-01531-s001.zip]

Archive with 1 entries (1 files):
- cells-3701356-supplementary.pdf
